# Supplementary material for: Parent and Clinician Views of Managing Children with Symptoms of a Lower Respiratory Tract Infection and Their Influence upon Decisions to Take Part in a Placebo-Controlled Randomised Control Trial
Source: Antibiotics (Basel). 2021 Mar 28;10(4):356. doi: 10.3390/antibiotics10040356 (PMC8065881; doi:10.3390/antibiotics10040356)
Supplement: Supplementary file 1 [file antibiotics-10-00356-s001.zip]

Archive with 3 entries (3 files):
- SupplementaryMaterials_ClinicianTopicGuide.docx
- SupplementaryMaterials_full list of themes.docx
- SupplementaryMaterials_ParentTopicGuide.docx
